# Supplementary material for: QseC Inhibition as a Novel Antivirulence Strategy for the Prevention of Acute Hepatopancreatic Necrosis Disease (AHPND)-Causing Vibrio parahaemolyticus
Source: Front Cell Infect Microbiol. 2021 Jan 21;10:594652. doi: 10.3389/fcimb.2020.594652 (PMC7859628; doi:10.3389/fcimb.2020.594652)
Supplement: Supplementary file 1 [file DataSheet_1.xlsx]

## Sheet: Table S1
Table S1. Differentially expressed genes in ΔqseC mutant.
Gene number	logFC	type	pvalue	qvalue	function
1	1.10273	up	2.56e-05	0.000362543	hypothetical protein
2	1.6298	up	1.1e-08	2.77e-07	hypothetical protein
3	1.71592	up	2.12e-10	6.42e-09	Outer membrane protein
4	1.42252	up	8.69e-08	1.89e-06	hypothetical protein
5	1.5052	up	1.19e-08	2.95e-07	hypothetical protein
6	1.38346	up	1.48e-07	3.12e-06	hypothetical protein
7	1.50863	up	7.42e-09	1.89e-07	hypothetical protein
8	1.44029	up	5.97e-08	1.34e-06	hypothetical protein
9	1.94224	up	4.04e-13	1.76e-11	hypothetical protein
10	1.0093	up	0.000123456	0.00153448	Outer membrane protein A precursor
11	-1.07577	down	0.00415415	0.032448	Peptidoglycan hydrolase VirB1%2C involved in T-DNA transfer
12	1.38371	up	1.22e-06	2.17e-05	hypothetical protein
13	1.48018	up	0.00370554	0.0296628	hypothetical protein
14	1.17187	up	0.00144237	0.0137823	Conjugative transfer protein TrbI
15	1.04397	up	5.38e-05	0.000715024	hypothetical protein
16	1.05084	up	4.51e-05	0.000609224	hypothetical protein
17	1.18512	up	6.24e-06	9.86e-05	hypothetical protein
18	1.11846	up	1.41e-05	0.000210473	hypothetical protein
19	-2.15582	down	1.68e-11	5.97e-10	Sigma-fimbriae tip adhesin
20	-1.83097	down	3.17e-10	9.34e-09	Sigma-fimbriae usher protein
21	-1.85957	down	5.85e-10	1.64e-08	Sigma-fimbriae usher protein
22	-1.80196	down	6.91e-10	1.91e-08	Sigma-fimbriae usher protein
23	-1.66659	down	2.43e-09	6.4e-08	Sigma-fimbriae usher protein
24	-1.76698	down	1.29e-09	3.44e-08	Sigma-fimbriae chaperone protein
25	-1.45925	down	0.00347921	0.0283509	Sigma-fimbriae uncharacterized paralogous subunit
26	-1.33682	down	0.000127998	0.00158279	Sigma-fimbriae uncharacterized paralogous subunit
27	-1.40171	down	1.45e-06	2.54e-05	Sigma-fimbriae uncharacterized paralogous subunit
28	1.06522	up	0.000516288	0.00552268	Sensory box/GGDEF family protein ScrC (involved in swarmer cell regulation)
29	1.88026	up	9.27e-12	3.39e-10	Sensory box/GGDEF family protein ScrC (involved in swarmer cell regulation)
30	2.02973	up	8.31e-11	2.63e-09	Extracellular solute-binding domain protein GSU1528
31	-1.15062	down	7.31e-05	0.000957511	putative histidinol phosphatase and related hydrolases of the PHP family
32	-1.07829	down	0.000155161	0.00188968	Secreted trypsin-like serine protease
33	-1.38248	down	0.00106793	0.0105377	Flagellar motor rotation protein MotB
34	1.11513	up	0.00287597	0.0244812	similar to DBJ:BAB55450.1 (AB051073) percent identity 45 in 140 aa
35	-1.09934	down	0.000115402	0.00144927	Potassium channel protein
36	-1.25132	down	8.26e-06	0.00012682	Uncharacterized UPF0118 membrane protein
37	1.03359	up	0.000102053	0.00130536	hypothetical protein
38	1.97725	up	1.23e-10	3.83e-09	Chitin binding protein
39	1.2489	up	2.86e-05	0.000401973	Secreted protein%2C suppressor for copper-sensitivity ScsC
40	-1.36912	down	6.67e-06	0.000104991	Pullulanase (EC 3.2.1.41);Ontology_term=KEGG_ENZYME:3.2.1.41
41	1.44304	up	3.76e-07	7.37e-06	Endonuclease I
42	1.25169	up	0.0008823	0.00886886	hypothetical protein
43	2.67572	up	4.84e-17	3.25e-15	Uncharacterized protein%2C YkwD family
44	-1.02434	down	0.004243	0.0328765	hypothetical protein
45	-1.42413	down	2.85e-05	0.000401795	Transcriptional regulator%2C LuxR family
46	-1.91321	down	4.12e-10	1.18e-08	FIG01200755: hypothetical protein
47	-1.166	down	0.0021541	0.019323	Peptide ABC transporter%2C ATP-binding protein
48	3.70361	up	7.82e-06	0.000121222	FIG01200711: hypothetical protein
49	-1.0276	down	0.000898017	0.00898947	Uncharacterized protein COG3236 / GTP cyclohydrolase II (EC 3.5.4.25);Ontology_term=KEGG_ENZYME:3.5.4.25
50	-1.01944	down	0.00035039	0.00393071	Signal transduction histidine kinase
51	-1.05134	down	0.00036392	0.00407304	FIG007491: hypothetical protein YeeN
52	-1.45209	down	0.000313242	0.00356359	hypothetical protein
53	-1.24621	down	0.00127713	0.0123746	Lactoylglutathione lyase
54	-1.07265	down	0.00182613	0.016754	Na+ dependent nucleoside transporter NupC
55	4.26885	up	1.66e-45	1.15e-42	FIG01199541: hypothetical protein
56	1.9758	up	1.23e-12	5.1e-11	Transcriptional regulator%2C DeoR family
57	1.95481	up	2.75e-12	1.11e-10	FIG01200760: hypothetical protein
58	3.60314	up	3.24e-05	0.000447848	Protein ytfJ precursor
59	3.01318	up	2.07e-22	1.85e-20	Carbonic anhydrase%2C alpha class (EC 4.2.1.1);Ontology_term=KEGG_ENZYME:4.2.1.1
60	3.38663	up	1.93e-13	8.98e-12	Long-chain fatty acid transport protein
61	-1.21464	down	2.89e-05	0.000405097	Thermolabile hemolysin precursor
62	-1.47948	down	7.47e-07	1.37e-05	OmpA-like transmembrane domain protein
63	-1.76251	down	6.44e-09	1.66e-07	Virulence factor VirK
64	4.88321	up	1.43e-48	1.15e-45	Transcriptional regulator
65	2.24928	up	6.81e-05	0.000896632	hypothetical protein
66	1.49024	up	1.92e-06	3.28e-05	hypothetical protein
67	2.31769	up	1.16e-11	4.2e-10	Hemolysin
68	14.7264	up	0.00276552	0.0237079	hypothetical protein
69	1.10084	up	0.000395119	0.0043679	Nicotinate phosphoribosyltransferase (EC 6.3.4.21);Ontology_term=KEGG_ENZYME:6.3.4.21
70	3.8724	up	3.14e-24	3.3e-22	hypothetical protein
71	4.98374	up	1.98e-40	8.7e-38	Lipoprotein
72	-1.26125	down	7.94e-05	0.0010372	RND efflux system%2C membrane fusion protein
73	-1.76086	down	9.44e-06	0.000144418	Methyl-accepting chemotaxis protein
74	2.18978	up	2.16e-07	4.43e-06	FIG01202621: hypothetical protein
75	1.60268	up	7.03e-09	1.8e-07	Spermidine/putrescine import ABC transporter substrate-binding protein PotD (TC 3.A.1.11.1)
76	2.98671	up	1.21e-20	9.63e-19	Transcriptional regulator%2C AraC family
77	-1.14507	down	0.000293318	0.00337857	Glycosyltransferase
78	-1.26592	down	0.000523067	0.00557055	hypothetical protein
79	1.31991	up	5.97e-07	1.12e-05	Transcriptional regulator LuxT
80	-2.28896	down	0.00266187	0.0229824	DNA protection during starvation protein
81	-1.05001	down	0.00207596	0.0186913	Hydrogen peroxide-inducible genes activator > OxyR
82	-1.30206	down	0.000918221	0.00917272	hypothetical protein
83	5.5013	up	8.08e-53	9.76e-50	Class A beta-lactamase (EC 3.5.2.6) > CARB family%2C carbenicillin-hydrolyzing;Ontology_term=KEGG_ENZYME:3.5.2.6
84	4.25145	up	0.000121093	0.00150898	hypothetical protein
85	1.40722	up	0.000430014	0.00470389	hypothetical protein
86	3.18262	up	3.63e-14	1.83e-12	FIG01200849: hypothetical protein
87	-1.89178	down	3.71e-08	8.46e-07	Methyl-accepting chemotaxis sensor/transducer protein
88	-1.15993	down	3.17e-05	0.000439075	GGDEF domain protein
89	-2.14557	down	1.89e-11	6.59e-10	Protein F-related protein
90	-2.14041	down	0.00414065	0.0323949	hypotheteical protein
91	-1.59555	down	2.95e-07	5.86e-06	Hydroxymethylglutaryl-CoA lyase (EC 4.1.3.4);Ontology_term=KEGG_ENZYME:4.1.3.4
92	-1.48142	down	3.52e-06	5.78e-05	Methylglutaconyl-CoA hydratase (EC 4.2.1.18);Ontology_term=KEGG_ENZYME:4.2.1.18
93	-1.33337	down	8.13e-06	0.000125549	Methylcrotonyl-CoA carboxylase carboxyl transferase subunit (EC 6.4.1.4);Ontology_term=KEGG_ENZYME:6.4.1.4
94	-1.46032	down	1.51e-06	2.64e-05	Isovaleryl-CoA dehydrogenase (EC 1.3.8.4);Ontology_term=KEGG_ENZYME:1.3.8.4
95	-2.00682	down	4.32e-05	0.00058557	Predicted transcriptional regulator LiuR of leucine degradation pathway%2C MerR family
96	-1.03713	down	0.000304702	0.00349107	Methylmalonate-semialdehyde dehydrogenase (EC 1.2.1.27);Ontology_term=KEGG_ENZYME:1.2.1.27
97	-1.49195	down	1.8e-06	3.12e-05	Branched-chain acyl-CoA dehydrogenase (EC 1.3.99.12);Ontology_term=KEGG_ENZYME:1.3.99.12
98	-1.07866	down	0.00158666	0.0148385	Enoyl-CoA hydratase (EC 4.2.1.17) > degradation of branched-chain amino acids and alpha-keto acids;Ontology_term=KEGG_ENZYME:4.2.1.17
99	-1.42754	down	7.07e-06	0.00011064	3-hydroxyisobutyryl-CoA hydrolase (EC 3.1.2.4);Ontology_term=KEGG_ENZYME:3.1.2.4
100	-1.57922	down	3.5e-07	6.87e-06	3-hydroxyisobutyrate dehydrogenase (EC 1.1.1.31);Ontology_term=KEGG_ENZYME:1.1.1.31
101	-1.41636	down	1.73e-05	0.000254937	3-hydroxyacyl-CoA dehydrogenase [isoleucine degradation] (EC 1.1.1.35);Ontology_term=KEGG_ENZYME:1.1.1.35
102	-1.55671	down	1.22e-07	2.59e-06	Arginine ABC transporter%2C ATP-binding protein ArtP
103	-1.69805	down	1.73e-09	4.6e-08	Arginine ABC transporter%2C substrate-binding protein ArtI
104	-1.5677	down	3.61e-08	8.26e-07	Arginine ABC transporter%2C permease protein ArtQ
105	-1.406	down	1.35e-06	2.38e-05	Arginine ABC transporter%2C permease protein ArtM
106	2.17511	up	1.05e-09	2.85e-08	FIG01199939: hypothetical protein
107	1.0001	up	0.000109205	0.00138584	DNA helicase IV (EC 3.6.4.12);Ontology_term=KEGG_ENZYME:3.6.4.12
108	-2.18599	down	8.72e-15	4.74e-13	Arylsulfatase (EC 3.1.6.1);Ontology_term=KEGG_ENZYME:3.1.6.1
109	5.21126	up	6.93e-58	3.35e-54	FOG: TPR repeat protein
110	-1.15364	down	0.000204189	0.00243166	CAI-1 autoinducer synthase CqsA
111	2.32971	up	7.47e-15	4.15e-13	hypothetical protein
112	-2.37469	down	0.00157015	0.0147411	Type II/IV secretion system protein TadC%2C associated with Flp pilus assembly
113	-1.22905	down	0.00329244	0.0271191	Protein TadG%2C associated with Flp pilus assembly
114	-1.17726	down	0.000256062	0.00299049	hypothetical protein
115	1.50214	up	4.57e-06	7.37e-05	Transcriptional regulator
116	-2.22832	down	1.69e-13	8.02e-12	Chemotaxis protein CheV (EC 2.7.3.-);Ontology_term=KEGG_ENZYME:2.7.3.-
117	-1.11248	down	0.000162721	0.00197182	hypothetical protein
118	3.8523	up	3.88e-35	1.1e-32	Phospholipase A1 (EC 3.1.1.32) (EC 3.1.1.4) @ Outer membrane phospholipase A;Ontology_term=KEGG_ENZYME:3.1.1.32,KEGG_ENZYME:3.1.1.4
119	3.06666	up	4.21e-23	3.99e-21	hypothetical protein
120	-1.97364	down	3.06e-12	1.2e-10	hypothetical protein
121	-2.10602	down	9.37e-13	3.94e-11	hypothetical protein
122	1.09514	up	2.45e-05	0.000350189	Glycine dehydrogenase [decarboxylating] (glycine cleavage system P protein) (EC 1.4.4.2);Ontology_term=KEGG_ENZYME:1.4.4.2
123	-1.6264	down	2.67e-08	6.22e-07	Membrane protein
124	1.9698	up	3.02e-13	1.34e-11	Chitodextrinase (EC 3.2.1.14);Ontology_term=KEGG_ENZYME:3.2.1.14
125	-1.22479	down	2.98e-05	0.00041564	Glucose-1-phosphate adenylyltransferase (EC 2.7.7.27);Ontology_term=KEGG_ENZYME:2.7.7.27
126	2.03753	up	8.67e-13	3.71e-11	FIG01201060: hypothetical protein
127	1.03386	up	0.000184797	0.0022171	Acyl carrier protein phosphodiesterase (EC 3.1.4.14);Ontology_term=KEGG_ENZYME:3.1.4.14
128	1.43948	up	2.33e-07	4.72e-06	ATP-dependent RNA helicase VCA0768
129	-1.44596	down	3.28e-07	6.51e-06	Formate efflux transporter (TC 2.A.44 family)
130	-1.6483	down	4.45e-08	1.01e-06	FIG01205644: hypothetical protein
131	1.32713	up	4.25e-07	8.22e-06	TraF-related protein
132	1.89349	up	1.55e-12	6.36e-11	FIG01199656: hypothetical protein
133	1.95375	up	2.73e-13	1.22e-11	Copper-sensing two-component system response regulator CusR
134	2.05252	up	2.29e-14	1.18e-12	Signal transduction histidine kinase
135	-1.70928	down	9.48e-09	2.4e-07	FIG01199666: hypothetical protein
136	-1.98204	down	3.48e-12	1.36e-10	Putative formate dehydrogenase oxidoreductase protein
137	-1.88466	down	1.25e-10	3.85e-09	hypothetical protein
138	-1.96903	down	5.34e-12	2.03e-10	LysR-family transcriptional regulator PA5179
139	-1.66381	down	1.72e-08	4.16e-07	Sulfur carrier protein FdhD
140	1.84316	up	2.06e-10	6.27e-09	hypothetical protein
141	-1.03225	down	0.00348302	0.0283509	RTX toxins and related Ca2+-binding proteins
142	-1.99031	down	0.00153456	0.0144631	hypothetical protein
143	5.07146	up	2.15e-13	9.8e-12	Pyruvate/2-oxoglutarate dehydrogenase complex%2C dihydrolipoamide dehydrogenase component
144	-1.07443	down	0.000637473	0.00671499	Putative cytoplasmic protein USSDB7A
145	-1.26219	down	8.87e-05	0.00114364	Uncharacterized protein ImpI/VasC
146	-1.16264	down	0.000132802	0.001638	Serine/threonine protein kinase
147	-1.25664	down	8.19e-06	0.000126166	Response regulator with TPR repeat
148	-1.61705	down	1.12e-05	0.000168164	HPT domain containing protein
149	-1.3884	down	0.000133883	0.00164583	Serine-protein kinase RsbW (EC 2.7.11.1);Ontology_term=KEGG_ENZYME:2.7.11.1
150	-1.19783	down	0.000222639	0.00263193	Dienelactone hydrolase family protein
151	1.11497	up	0.00347728	0.0283509	FIG01200247: hypothetical protein
152	1.63203	up	5.59e-08	1.26e-06	DedA protein
153	1.99273	up	4.52e-13	1.95e-11	FIG01200477: hypothetical protein
154	2.39768	up	8.16e-11	2.61e-09	Polyketide synthase modules and related proteins
155	-1.02717	down	0.0056661	0.0418893	Fatty acid hydroxylase family (carotene hydroxylase/sterol desaturase)
156	-1.3085	down	2.26e-05	0.000327728	hypothetical protein
157	-1.95092	down	7.45e-08	1.65e-06	Predicted redox protein
158	-2.42168	down	1.19e-14	6.34e-13	Sensor histidine kinase
159	-2.11042	down	2.77e-12	1.11e-10	Cytochrome c551 peroxidase (EC 1.11.1.5);Ontology_term=KEGG_ENZYME:1.11.1.5
160	-2.05443	down	3.1e-08	7.18e-07	Choline binding ABC transport system substrate-binding protein ChoX
161	-1.12062	down	0.00047149	0.00511134	Sensory box/GGDEF domain/EAL domain protein
162	-2.01771	down	1.16e-05	0.000174585	Methylglutaconyl-CoA hydratase (EC 4.2.1.18);Ontology_term=KEGG_ENZYME:4.2.1.18
163	-1.02481	down	0.00652268	0.0471723	putative molybdenum containing oxidoreductase
164	-1.2261	down	0.00278965	0.0238725	Branched-chain amino acid transport ATP-binding protein LivG (TC 3.A.1.4.1)
165	-1.00148	down	0.000781884	0.00806058	Electron transfer flavoprotein-ubiquinone oxidoreductase (EC 1.5.5.1);Ontology_term=KEGG_ENZYME:1.5.5.1
166	-1.48875	down	0.00427723	0.0330887	hypothetical protein
167	1.99022	up	1.19e-09	3.2e-08	Phage integrase
168	-1.1026	down	7.3e-05	0.000957511	Outer membrane protein A precursor
169	-1.0527	down	0.000438886	0.0047901	Methyl-accepting chemotaxis sensor/transducer protein
170	-1.17909	down	0.00647598	0.0469435	RND efflux system%2C membrane fusion protein
171	-1.00342	down	0.00121605	0.011854	Periplasmic nitrate reductase component NapD
172	-1.07137	down	0.000294184	0.00337857	Nitrate reductase cytochrome c550-type subunit
173	-1.29274	down	6.76e-06	0.000106142	Polyhydroxyalkanoic acid synthase
174	-1.40858	down	7.51e-06	0.000116699	hypothetical protein
175	-1.62016	down	4.33e-07	8.34e-06	3-ketoacyl-CoA thiolase (EC 2.3.1.16) @ Acetyl-CoA acetyltransferase (EC 2.3.1.9);Ontology_term=KEGG_ENZYME:2.3.1.16,KEGG_ENZYME:2.3.1.9
176	-1.82053	down	1.45e-08	3.56e-07	Acetoacetyl-CoA reductase (EC 1.1.1.36);Ontology_term=KEGG_ENZYME:1.1.1.36
177	-1.26608	down	0.000523067	0.00557055	FIG01199615: hypothetical protein
178	-1.40064	down	5.61e-07	1.07e-05	FOG: CheY-like receiver
179	-1.50979	down	2.9e-07	5.8e-06	hypothetical protein
180	-1.5176	down	2.42e-07	4.85e-06	Diacylglycerol kinase (EC 2.7.1.107);Ontology_term=KEGG_ENZYME:2.7.1.107
181	-1.46399	down	2.38e-07	4.79e-06	Predicted membrane-associated metal-dependent hydrolase
182	2.9803	up	1.12e-25	1.42e-23	Nudix hydrolase family protein
183	2.9753	up	3.2e-26	4.69e-24	2-isopropylmalate synthase (EC 2.3.3.13);Ontology_term=KEGG_ENZYME:2.3.3.13
184	-2.2481	down	0.000113118	0.00142429	Capsular polysaccharide synthesis enzyme CpsA%2C sugar transferase
185	-1.54633	down	9.98e-06	0.000152189	Capsular polysaccharide synthesis enzyme CpsA%2C sugar transferase
186	-1.02167	down	0.00265041	0.0229244	Capsular polysaccharide synthesis enzyme CpsD%2C exopolysaccharide synthesis
187	-1.01149	down	0.00308121	0.0259089	Glycosyltransferase
188	-1.03245	down	0.00220103	0.0196347	Capsular polysaccharide synthesis enzyme CpsG%2C Lipid A core - O-antigen ligase
189	-1.46694	down	1.53e-06	2.67e-05	Type I secretion system ATPase
190	-1.69265	down	7.43e-07	1.37e-05	STRUCTURAL ELEMENTS%3B Cell Exterior%3B surface polysaccharides/antigens
191	-1.42924	down	5.44e-06	8.63e-05	Transcriptional regulator VpsT
192	-3.45675	down	5.47e-29	9.13e-27	Methyl-accepting chemotaxis protein I (serine chemoreceptor protein)
193	1.07273	up	3.84e-05	0.000524957	Outer membrane lipoprotein
194	1.0281	up	0.000134117	0.00164583	FIG01199739: hypothetical protein
195	4.17669	up	1.8e-39	7.26e-37	FIG01200525: hypothetical protein
196	-1.89899	down	7.55e-11	2.43e-09	Sigma-fimbriae tip adhesin
197	-1.09558	down	0.00079314	0.00812464	Periplasmic alpha-amylase (EC 3.2.1.1);Ontology_term=KEGG_ENZYME:3.2.1.1
198	1.03063	up	0.000119116	0.00148818	Gamma-glutamyltranspeptidase (EC 2.3.2.2) @ Glutathione hydrolase (EC 3.4.19.13);Ontology_term=KEGG_ENZYME:2.3.2.2,KEGG_ENZYME:3.4.19.13
199	1.03786	up	0.00503493	0.0377854	MFS-type efflux pump ArsJ specific for 1-arseno-3-phosphoglycerate
200	2.04558	up	4.69e-14	2.34e-12	FIG01201461: hypothetical protein
201	1.00618	up	0.000286271	0.00331129	FIG01199573: hypothetical protein
202	1.18831	up	4.54e-06	7.33e-05	Cell-division-associated%2C ABC-transporter-like signaling protein FtsX
203	1.36524	up	3.41e-07	6.73e-06	hypothetical protein
204	1.18284	up	3.56e-05	0.000488816	hypothetical protein
205	-3.5045	down	2.41e-08	5.71e-07	protein of unknown function DUF1232
206	-4.24418	down	2.3e-22	2.03e-20	FIG01205000: hypothetical protein
207	-3.12703	down	3.68e-26	5.08e-24	hypothetical protein
208	-2.97333	down	6.22e-21	5.01e-19	hypothetical protein
209	-4.61063	down	7.68e-14	3.71e-12	FIG01205528: hypothetical protein
210	1.65059	up	5.5e-10	1.55e-08	K(+)/H(+) antiporter NhaP2
211	2.7344	up	1.81e-21	1.48e-19	hypothetical protein
212	-1.28618	down	4.86e-05	0.000650983	Permease of the drug/metabolite transporter (DMT) superfamily
213	-1.53069	down	5.68e-08	1.28e-06	Methyl-accepting chemotaxis sensor/transducer protein
214	-1.73418	down	2.07e-08	4.94e-07	Sodium-type flagellar protein MotX
215	1.18027	up	2.41e-05	0.000346257	UPF0270 protein YheU
216	1.47239	up	3.44e-08	7.93e-07	Putative esterase YheT functionally coupled to phosphoribulokinase homolog
217	2.24269	up	1.81e-16	1.19e-14	FIG01200117: hypothetical protein
218	-1.30279	down	5.03e-06	8e-05	N-acetyl-gamma-glutamyl-phosphate reductase (EC 1.2.1.38);Ontology_term=KEGG_ENZYME:1.2.1.38
219	2.27909	up	7.32e-17	4.85e-15	Argininosuccinate lyase (EC 4.3.2.1) / N-acetylglutamate synthase (EC 2.3.1.1);Ontology_term=KEGG_ENZYME:4.3.2.1,KEGG_ENZYME:2.3.1.1
220	-1.32645	down	9.61e-05	0.00123292	Phage shock protein G
221	-1.31898	down	4.78e-06	7.66e-05	Predicted ATPase related to phosphate starvation-inducible protein PhoH
222	1.67195	up	3.19e-10	9.35e-09	Phospholipid ABC transporter substrate-binding protein MlaD
223	1.9738	up	2.06e-13	9.48e-12	Phospholipid ABC transporter shuttle protein MlaC
224	1.78182	up	4.77e-11	1.59e-09	Phospholipid ABC transporter-binding protein MlaB
225	1.34045	up	1.14e-06	2.04e-05	Acid stress protein IbaG
226	1.47003	up	2.03e-08	4.89e-07	UDP-N-acetylglucosamine 1-carboxyvinyltransferase (EC 2.5.1.7);Ontology_term=KEGG_ENZYME:2.5.1.7
227	1.07387	up	4.75e-05	0.000637701	Acyl-CoA:1-acyl-sn-glycerol-3-phosphate acyltransferase (EC 2.3.1.51) @ Acyl-ACP:1-acyl-sn-glycerol-3-phosphate acyltransferase (EC 2.3.1.n4);Ontology_term=KEGG_ENZYME:2.3.1.51
228	-1.37022	down	1.93e-06	3.28e-05	Ornithine carbamoyltransferase (EC 2.1.3.3);Ontology_term=KEGG_ENZYME:2.1.3.3
229	1.91716	up	5.91e-12	2.23e-10	Endonuclease I precursor (EC 3.1.21.1) @ Extracellular deoxyribonuclease Dns (EC 3.1.21.-);Ontology_term=KEGG_ENZYME:3.1.21.1,KEGG_ENZYME:3.1.21.-
230	3.78863	up	6.68e-36	2.15e-33	Protein of unknown function DUF541
231	1.49629	up	2.67e-08	6.22e-07	23S rRNA (uracil(1939)-C(5))-methyltransferase (EC 2.1.1.190);Ontology_term=KEGG_ENZYME:2.1.1.190
232	1.0394	up	5.4e-05	0.000715508	Inactive (p)ppGpp 3'-pyrophosphohydrolase domain / GTP pyrophosphokinase (EC 2.7.6.5)%2C (p)ppGpp synthetase I;Ontology_term=KEGG_ENZYME:2.7.6.5
233	1.11053	up	1.95e-05	0.000285385	Aspartokinase (EC 2.7.2.4);Ontology_term=KEGG_ENZYME:2.7.2.4
234	1.27796	up	1.3e-06	2.3e-05	ATP-dependent helicase HrpB
235	2.24551	up	2.3e-16	1.48e-14	Multimodular transpeptidase-transglycosylase (EC 2.4.1.129) (EC 3.4.-.-);Ontology_term=KEGG_ENZYME:2.4.1.129,KEGG_ENZYME:3.4.-.-
236	1.22624	up	2.38e-06	4.02e-05	bifunctional outer membrane translocase / extracellular lipase%2C PlpD
237	3.46786	up	1.07e-33	2.73e-31	Outer membrane porin OmpU
238	-1.19452	down	3.1e-05	0.000431135	Transcriptional regulator%2C AraC family
239	-4.58784	down	2.59e-33	6.27e-31	FIG01200762: hypothetical protein
240	-4.46142	down	4.3e-42	2.31e-39	Type IV prepilin peptidase TadV/CpaA
241	-4.65177	down	3.56e-42	2.15e-39	Type IV prepilin peptidase TadV/CpaA
242	-3.03105	down	1.31e-25	1.63e-23	Predicted ATPase with chaperone activity%2C associated with Flp pilus assembly
243	-3.02567	down	1.85e-24	1.99e-22	Flp pilus assembly protein RcpC/CpaB
244	-2.55322	down	7.99e-19	5.68e-17	Type II/IV secretion system secretin RcpA/CpaC%2C associated with Flp pilus assembly
245	-1.75485	down	0.000237895	0.00280542	FIG01201118: hypothetical protein
246	-1.97074	down	2.91e-12	1.15e-10	Von Willebrand factor type A domain protein%2C associated with Flp pilus assembly
247	-1.86147	down	6.08e-11	2e-09	Similar to TadZ/CpaE%2C associated with Flp pilus assembly
248	-1.78401	down	5.98e-10	1.66e-08	Similar to TadZ/CpaE%2C associated with Flp pilus assembly
249	-1.76889	down	2.37e-10	7.07e-09	Type II/IV secretion system ATPase TadZ/CpaE%2C associated with Flp pilus assembly
250	-1.73857	down	5.29e-10	1.51e-08	Type II/IV secretion system ATP hydrolase TadA/VirB11/CpaF%2C TadA subfamily
251	-1.80475	down	2.63e-10	7.8e-09	Flp pilus assembly protein TadB
252	-1.74251	down	1.77e-09	4.68e-08	Type II/IV secretion system protein TadC%2C associated with Flp pilus assembly
253	-1.7222	down	9.38e-10	2.56e-08	TPR repeat protein
254	2.21573	up	2.4e-15	1.38e-13	Membrane-bound lytic murein transglycosylase A
255	1.20279	up	2.91e-05	0.000407253	DJ-1/YajL/PfpI superfamily%2C includes chaperone protein YajL (former ThiJ)%2C parkinsonism-associated protein DJ-1%2C peptidases PfpI%2C Hsp31
256	3.11361	up	1.07e-25	1.4e-23	Methyl-accepting chemotaxis protein
257	-3.03897	down	1.46e-21	1.21e-19	Flagellin protein FlaF
258	-3.36217	down	2.86e-28	4.33e-26	Flagellin protein FlaD
259	-3.51179	down	1.21e-32	2.65e-30	Flagellin protein FlaA
260	-3.24318	down	1.29e-28	2.02e-26	Flagellar protein FlaG
261	-3.29545	down	2.24e-29	3.87e-27	Flagellar cap protein FliD
262	-3.3816	down	2.61e-19	1.94e-17	Polar flagellar rod protein FlaI
263	-2.97178	down	1.54e-22	1.41e-20	Flagellar biosynthesis protein FliS
264	-1.0019	down	0.00068624	0.00716624	Flagellar hook-basal body complex protein FliE
265	-1.06384	down	0.000200787	0.00239705	Flagellar M-ring protein FliF
266	-1.34802	down	1.83e-06	3.16e-05	Flagellar biosynthesis protein FlhF
267	-1.64631	down	1.58e-06	2.75e-05	hypothetical protein
268	-1.97507	down	1.79e-11	6.28e-10	Oxidoreductase%2C short-chain dehydrogenase/reductase family
269	-1.92866	down	4.13e-07	8.02e-06	Potential queD like 2
270	-1.39812	down	1.07e-05	0.000161241	Sodium-type flagellar protein MotY
271	-1.25185	down	5.25e-05	0.000698838	hypothetical protein
272	1.02661	up	6.73e-05	0.000889607	AsmA protein
273	4.31834	up	6.28e-29	1.01e-26	hypothetical protein
274	1.59083	up	2.75e-09	7.2e-08	Error-prone repair homolog of DNA polymerase III alpha subunit (EC 2.7.7.7);Ontology_term=KEGG_ENZYME:2.7.7.7
275	1.48221	up	2.6e-08	6.13e-07	DNA polymerase-like protein PA0670
276	1.45712	up	7.5e-08	1.65e-06	RecA/RadA recombinase
277	-1.43994	down	1.91e-06	3.28e-05	hypothetical protein
278	-1.86247	down	2.61e-11	8.96e-10	FIG01200621: hypothetical protein
279	-1.43112	down	4.82e-07	9.25e-06	FIG01200578: hypothetical protein
280	-1.35567	down	2.23e-05	0.000323713	5-methyltetrahydropteroyltriglutamate--homocysteine methyltransferase (EC 2.1.1.14);Ontology_term=KEGG_ENZYME:2.1.1.14
281	-1.36808	down	8.98e-05	0.0011541	hypothetical protein
282	3.68282	up	2.51e-31	4.66e-29	FIG01199633: hypothetical protein
283	-1.18713	down	0.0016033	0.0149652	FIG01199550: hypothetical protein
284	-1.09375	down	0.000312287	0.00356111	FIG01200041: hypothetical protein
285	-1.6864	down	2.7e-06	4.48e-05	Sensory box/GGDEF family protein
286	1.70578	up	1.22e-08	3.02e-07	hypothetical protein
287	-1.21462	down	0.00596327	0.0438183	hypothetical protein
288	-1.487	down	0.000788606	0.00809535	hypothetical protein
289	-1.24718	down	8.3e-05	0.00108219	Similar to pipB
290	-1.55607	down	5.67e-07	1.08e-05	hypothetical protein
291	-1.53698	down	0.00518333	0.0386154	hypothetical protein
292	-1.30591	down	1.83e-05	0.000268634	hypothetical protein
293	-1.15489	down	0.00664728	0.0477515	hypothetical protein
294	-1.14208	down	0.00161216	0.0150188	hypothetical protein
295	-1.77307	down	2.67e-08	6.22e-07	hypothetical protein
296	-1.01798	down	0.000944402	0.00941481	FOG: TPR repeat protein
297	-1.18382	down	0.000106732	0.00135803	HAD superfamily hydrolase
298	-1.17253	down	3.94e-05	0.000536188	hypothetical protein
299	-1.10789	down	0.000244468	0.00287592	hypothetical protein
300	-1.02692	down	0.00183963	0.0168458	hypothetical protein
301	-2.07087	down	4.91e-10	1.4e-08	hypothetical protein
302	-2.09076	down	1.26e-07	2.67e-06	Acetyltransferase
303	-1.749	down	0.000127397	0.00157939	hypothetical protein
304	-1.22154	down	0.000486069	0.00525759	Histone acetyltransferase HPA2 and related acetyltransferases
305	-1.29381	down	0.000466907	0.00507303	Predicted acetyltransferase
306	-1.13142	down	0.000396615	0.0043679	Glutathione S-transferase (EC 2.5.1.18);Ontology_term=KEGG_ENZYME:2.5.1.18
307	-1.23777	down	3.71e-05	0.000508478	hypothetical protein
308	-1.3487	down	0.000420809	0.00461363	FIG01205959: hypothetical protein
309	-1.29684	down	0.000314781	0.0035727	hypothetical protein
310	-1.04386	down	0.00038732	0.00430109	hypothetical protein
311	-1.16139	down	0.000325402	0.00368459	hypothetical protein
312	-1.52601	down	0.000117275	0.00146898	Acetyltransferase
313	-1.68218	down	0.00129083	0.0124776	hypothetical protein
314	-1.03786	down	0.002745	0.0235738	hypothetical protein
315	-2.00672	down	0.000871975	0.00880619	FIG01201438: hypothetical protein
316	-1.4863	down	0.000221576	0.00262578	FIG01204506: hypothetical protein
317	-1.23814	down	0.00455742	0.0347557	hypothetical protein
318	-1.71144	down	2.37e-07	4.78e-06	hypothetical protein
319	-1.54786	down	0.0012712	0.0123418	hypothetical protein
320	-1.46116	down	2.5e-06	4.18e-05	hypothetical protein
321	-1.5199	down	3.5e-06	5.77e-05	hypothetical protein
322	-1.00143	down	0.000829173	0.0084401	hypothetical protein
323	-1.149	down	0.000512013	0.0054891	hypothetical protein
324	-1.74425	down	0.0002828	0.00328687	MutT/nudix family protein
325	-1.59913	down	2.06e-08	4.93e-07	CMP/dCMP deaminase%2C zinc-binding
326	-1.19837	down	0.000709801	0.0073331	hypothetical protein
327	-1.05629	down	0.000326566	0.00368913	hypothetical protein
328	-1.40336	down	2.52e-05	0.00035774	hypothetical protein
329	1.57858	up	5.12e-09	1.33e-07	Permease of the drug/metabolite transporter (DMT) superfamily
330	1.32517	up	1.49e-05	0.000221582	FIG01202175: hypothetical protein
331	1.3845	up	7.32e-06	0.000114123	hypothetical protein
332	1.3881	up	4.59e-06	7.37e-05	Galactoside O-acetyltransferase (EC 2.3.1.18);Ontology_term=KEGG_ENZYME:2.3.1.18
333	-1.08345	down	0.000178469	0.00215187	hypothetical protein
334	1.94699	up	8.66e-12	3.22e-10	Lipid A biosynthesis lauroyl acyltransferase (EC 2.3.1.241);Ontology_term=KEGG_ENZYME:2.3.1.241
335	2.30968	up	1.75e-15	1.02e-13	FIG01199787: hypothetical protein
336	2.39492	up	2.28e-17	1.55e-15	Chromosome segregation ATPase
337	2.43821	up	1.55e-05	0.000228998	FIG01201206: hypothetical protein
338	-6.76421	down	5.3e-32	1.02e-29	Signal transduction histidine kinase
339	1.46763	up	3.37e-05	0.000463661	FIG01200865: hypothetical protein
340	-1.61849	down	4.16e-06	6.75e-05	Aldehyde dehydrogenase (EC 1.2.1.3);Ontology_term=KEGG_ENZYME:1.2.1.3
341	-1.99881	down	3.8e-12	1.46e-10	Type III secretion host injection protein (YopB)
342	-2.12616	down	3.16e-13	1.39e-11	Type III secretion host injection and negative regulator protein (YopD)
343	-1.1834	down	5.09e-05	0.000679849	Membrane-associated phospholipid phosphatase
344	-1.40367	down	3.31e-06	5.48e-05	T1SS peptidoglycan-associated lipoprotein LapL
345	-1.48834	down	2.16e-07	4.43e-06	Type I secretion system%2C outer membrane component LapE
346	-1.02546	down	0.000659093	0.00691261	T1SS peptidoglycan-associated lipoprotein LapL
347	-1.32257	down	1.93e-06	3.28e-05	T1SS secreted agglutinin RTX
348	-1.14496	down	4.05e-05	0.000550534	L-amino acid ABC transporter (Glu/Asp/His/...)%2C substrate-binding protein AapJ
349	-1.0319	down	0.000387855	0.00430109	FOG: WD40 repeat
350	-1.5162	down	9.34e-08	2.02e-06	Cell division protein ZapC
351	-1.04511	down	0.000194363	0.0023261	Spermidine/putrescine import ABC transporter permease protein PotC (TC 3.A.1.11.1)
352	2.72904	up	6.78e-16	4.1e-14	FIG01203123: hypothetical protein
353	-1.185	down	0.000705576	0.00730578	Sigma-54 dependent response regulator
354	-2.33243	down	0.000539457	0.00573247	hypothetical protein
355	-2.68838	down	9.64e-13	4.02e-11	Anti anti-sigma regulatory factor SypA
356	-1.58128	down	1.64e-07	3.44e-06	Outer membrane protein SypB
357	-1.41747	down	7.55e-07	1.38e-05	Periplasmic protein SypC involved in polysaccharide export
358	-1.53419	down	1.1e-06	1.98e-05	Predicted protein SypD
359	-1.6465	down	8.6e-05	0.00111537	Signal transduction histidine kinase SypF
360	-1.75662	down	7.3e-08	1.62e-06	Oligosaccharide translocase SypK
361	-1.72636	down	5.83e-07	1.1e-05	Membrane protein SypL involved in exopolysaccharide production
362	-2.82179	down	3.63e-14	1.83e-12	Glycosyltransferase SypN
363	-3.18243	down	2.64e-15	1.5e-13	Polysaccharide biosynthesis chain length regulator SypO
364	-1.66319	down	4.82e-06	7.69e-05	Glycosyltransferase SypQ
365	-3.20651	down	8.6e-05	0.00111537	Sugar transferase SypR involved in lipopolysaccharide synthesis
366	1.39772	up	0.000111757	0.00141083	Anaerobic dimethyl sulfoxide reductase chain C (EC 1.8.5.3)%2C anchor subunit;Ontology_term=KEGG_ENZYME:1.8.5.3
367	1.8407	up	8.78e-05	0.00113556	Anaerobic dimethyl sulfoxide reductase chain B (EC 1.8.5.3)%2C iron-sulfur binding subunit;Ontology_term=KEGG_ENZYME:1.8.5.3
368	2.34648	up	1.05e-15	6.23e-14	Anaerobic dimethyl sulfoxide reductase chain A (EC 1.8.5.3)%2C molybdopterin-binding domain;Ontology_term=KEGG_ENZYME:1.8.5.3
369	3.44282	up	2.86e-32	5.76e-30	hypothetical protein
370	1.10582	up	2.84e-05	0.000401351	FIG01199598: hypothetical protein
371	1.19968	up	3.66e-06	5.98e-05	hypothetical protein
372	-2.07559	down	1.73e-05	0.000254937	Fimbrial protein pilin
373	1.86714	up	1.08e-11	3.93e-10	hypothetical protein
374	2.88565	up	2.51e-23	2.42e-21	Outer membrane protein ImpK/VasF%2C OmpA/MotB domain
375	2.95188	up	4.14e-25	4.76e-23	Uncharacterized protein ImpJ/VasE
376	2.9903	up	1.34e-23	1.35e-21	Type VI secretion lipoprotein/VasD
377	2.96404	up	9.35e-25	1.05e-22	Uncharacterized protein ImpI/VasC
378	2.78606	up	6.17e-22	5.33e-20	hypothetical protein
379	3.42969	up	2.33e-25	2.82e-23	Uncharacterized protein ImpA
380	4.09653	up	7.38e-41	3.57e-38	IcmF-related protein
381	2.94613	up	3.15e-19	2.31e-17	Transcriptional regulator%2C AsnC family
382	1.66759	up	9.05e-10	2.49e-08	Uncharacterized protein ImpH/VasB
383	2.27996	up	2.73e-16	1.71e-14	Protein ImpG/VasA
384	2.12916	up	6.08e-14	2.97e-12	Uncharacterized protein similar to VCA0109
385	2.51808	up	6.29e-20	4.91e-18	Uncharacterized protein ImpC
386	2.39325	up	4.34e-16	2.69e-14	Uncharacterized protein ImpB
387	2.47694	up	1.97e-19	1.49e-17	Uncharacterized protein ImpA
388	2.4404	up	6.3e-19	4.55e-17	Serine/threonine protein kinase
389	1.83254	up	6.93e-12	2.6e-10	Hcp
390	2.98078	up	3.95e-25	4.66e-23	ClpB-like protein
391	2.62855	up	1.12e-17	7.74e-16	sigma-54-dependent transcriptional regulator
392	1.37907	up	3.58e-06	5.87e-05	Tricorn protease N-terminal domain-containing protein
393	1.24698	up	1.27e-05	0.000189869	hypothetical protein
394	1.48373	up	0.000632148	0.00667344	Cell wall endopeptidase%2C family M23/M37
395	-1.22937	down	0.000862623	0.00874378	Pyridoxal kinase (EC 2.7.1.35);Ontology_term=KEGG_ENZYME:2.7.1.35
396	-1.05147	down	0.000332615	0.00374871	Fumarylacetoacetase (EC 3.7.1.2);Ontology_term=KEGG_ENZYME:3.7.1.2
397	-1.2471	down	2.4e-05	0.000344929	Homogentisate 1%2C2-dioxygenase (EC 1.13.11.5);Ontology_term=KEGG_ENZYME:1.13.11.5
398	1.53654	up	0.00381787	0.0303651	Uncharacterized peptidase YqjE
399	-1.12358	down	0.000396615	0.0043679	LicD family protein
400	-1.3673	down	0.000168996	0.00204274	dTDP-glucose 4%2C6-dehydratase (EC 4.2.1.46);Ontology_term=KEGG_ENZYME:4.2.1.46
401	-2.64763	down	1.72e-11	6.06e-10	Sugar-phosphate cytidylyltransferase
402	-1.68473	down	0.000246105	0.00288815	polysaccharide pyruvyl transferase
403	-2.24845	down	1.68e-08	4.09e-07	hypothetical protein
404	-3.33171	down	0.00157687	0.0147755	FIG01204869: hypothetical protein
405	1.82795	up	1.44e-10	4.41e-09	Probable lipoprotein YiaD
406	1.30167	up	6.19e-07	1.16e-05	Superfamily II DNA and RNA helicase
407	1.90944	up	1.13e-08	2.82e-07	Phosphodiesterase/alkaline phosphatase D
408	1.16012	up	2.46e-05	0.000350578	SanA protein
409	-1.20449	down	0.00439576	0.0337894	outer membrane protein%2C MtrB
410	2.18069	up	7.56e-15	4.16e-13	Heat shock protein HslJ
411	1.21245	up	2.65e-06	4.42e-05	Cell division coordinator CpoB
412	1.2634	up	9.98e-07	1.8e-05	Tol-Pal system peptidoglycan-associated lipoprotein PAL
413	1.24975	up	1.21e-06	2.15e-05	Tol-Pal system beta propeller repeat protein TolB
414	1.23968	up	2.47e-06	4.14e-05	TolA protein
415	1.41024	up	9.15e-07	1.66e-05	Tol biopolymer transport system%2C TolR protein
416	1.31238	up	6.48e-07	1.2e-05	Tol-Pal system protein TolQ
417	1.70837	up	3.81e-10	1.11e-08	FIG008443: hypothetical protein
418	1.32122	up	4.02e-07	7.84e-06	FIG139976: hypothetical protein
419	1.36577	up	1.83e-07	3.81e-06	FIG002781: Alpha-L-glutamate ligase family protein
420	1.88981	up	7.64e-08	1.67e-06	hypothetical protein
421	1.79103	up	1.62e-11	5.81e-10	Chromosome partition protein MukB
422	1.94575	up	3.68e-12	1.42e-10	Chromosome partition protein MukE
423	2.00213	up	2.34e-13	1.06e-11	Chromosome partition protein MukF
424	2.21627	up	1.06e-15	6.23e-14	S-adenosylmethionine-dependent methyltransferase Functionally Coupled to the MukBEF Chromosome Partitioning Mechanism
425	1.63721	up	5.65e-10	1.59e-08	Positive regulator of competence TfoX
426	1.0474	up	0.000141306	0.00172966	COG0398: uncharacterized membrane protein
427	-1.75822	down	1.04e-09	2.81e-08	hypothetical protein
428	1.32604	up	5.79e-07	1.1e-05	Lipoprotein releasing system transmembrane protein LolE
429	1.42763	up	1.53e-07	3.21e-06	Lipoprotein-releasing system ATP-binding protein LolD
430	1.42495	up	6.73e-08	1.5e-06	Lipoprotein releasing system transmembrane protein LolC
431	1.68595	up	2.25e-10	6.74e-09	FIG01200265: hypothetical protein
432	1.44751	up	1.86e-07	3.85e-06	Acetyltransferase%2C GNAT family
433	-1.02548	down	0.000488535	0.00527248	CBS domain protein
434	2.77766	up	7.84e-23	7.29e-21	Lipoprotein-related protein
435	1.53228	up	9.74e-09	2.45e-07	Alanine transaminase (EC 2.6.1.2);Ontology_term=KEGG_ENZYME:2.6.1.2
436	1.10669	up	0.000694847	0.00724049	Transcriptional regulator%2C LysR family
437	1.12532	up	1.53e-05	0.000227346	Membrane-bound lytic murein transglycosylase B (EC 3.2.1.-);Ontology_term=KEGG_ENZYME:3.2.1.-
438	1.27426	up	8.36e-07	1.52e-05	Transcriptional activator ToxR
439	1.27996	up	2.2e-06	3.73e-05	Transmembrane regulatory protein ToxS
440	1.02307	up	0.000254616	0.0029808	Selenoprotein W-related protein
441	-2.52929	down	5.65e-11	1.87e-09	Flagellin protein FlaE
442	-3.17949	down	3.71e-24	3.81e-22	Flagellin protein FlaD
443	-2.61879	down	1.7e-19	1.31e-17	Flagellin protein FlaC
444	-2.43402	down	5.55e-16	3.4e-14	Flagellar hook-associated protein FlgL
445	-2.2913	down	1.66e-14	8.72e-13	Flagellar hook-associated protein FlgK
446	-2.39126	down	1.93e-13	8.98e-12	Flagellar protein FlgJ [peptidoglycan hydrolase]
447	-2.70585	down	7.15e-18	5.01e-16	Flagellar P-ring protein FlgI
448	-2.1387	down	7.01e-11	2.27e-09	Flagellar L-ring protein FlgH
449	-2.49074	down	2.69e-16	1.71e-14	Flagellar basal-body rod protein FlgG
450	-2.39727	down	4.95e-14	2.44e-12	Flagellar basal-body rod protein FlgF
451	-1.86615	down	2.83e-11	9.58e-10	Flagellar hook protein FlgE
452	-1.86572	down	3.5e-11	1.17e-09	Flagellar basal-body rod modification protein FlgD
453	-1.88728	down	2.29e-11	7.92e-10	Flagellar basal-body rod protein FlgC
454	-1.92001	down	8.89e-12	3.28e-10	Flagellar basal-body rod protein FlgB
455	-3.55641	down	1.93e-07	3.98e-06	Flagellar protein FlgP
456	-2.28843	down	9.85e-15	5.29e-13	Flagellar protein FlgO
457	-1.46596	down	7.11e-07	1.32e-05	Flagellar protein FlgT
458	2.94248	up	6.6e-26	8.87e-24	Outer membrane protein A precursor
459	1.72648	up	8.66e-11	2.72e-09	Apolipoprotein N-acyltransferase / Copper homeostasis protein CutE
460	-1.41642	down	3.89e-06	6.33e-05	Flagellar motor rotation protein MotB
461	1.10422	up	2.32e-05	0.000334841	DNA repair protein RecN
462	5.06578	up	1.62e-08	3.95e-07	Outer membrane protein A precursor
463	1.0555	up	4.66e-05	0.000628019	DNA recombination-dependent growth factor RdgC
464	-1.29879	down	0.000311969	0.00356111	Autonomous glycyl radical cofactor
465	1.83704	up	0.00414065	0.0323949	Mutator MutT protein (7%2C8-dihydro-8-oxoguanine-triphosphatase) (EC 3.6.1.-);Ontology_term=KEGG_ENZYME:3.6.1.-
466	1.5338	up	5.29e-09	1.37e-07	UDP-N-acetylmuramate--L-alanine ligase (EC 6.3.2.8);Ontology_term=KEGG_ENZYME:6.3.2.8
467	1.75645	up	9.66e-11	3.01e-09	UDP-N-acetylglucosamine--N-acetylmuramyl-(pentapeptide) pyrophosphoryl-undecaprenol N-acetylglucosamine transferase (EC 2.4.1.227);Ontology_term=KEGG_ENZYME:2.4.1.227
468	1.78012	up	2.75e-11	9.36e-10	Cell division protein FtsW
469	1.40471	up	9.75e-08	2.09e-06	UDP-N-acetylmuramoylalanine--D-glutamate ligase (EC 6.3.2.9);Ontology_term=KEGG_ENZYME:6.3.2.9
470	1.22019	up	2.47e-06	4.14e-05	Phospho-N-acetylmuramoyl-pentapeptide-transferase (EC 2.7.8.13);Ontology_term=KEGG_ENZYME:2.7.8.13
471	1.74074	up	8.28e-11	2.63e-09	UDP-N-acetylmuramoyl-tripeptide--D-alanyl-D-alanine ligase (EC 6.3.2.10);Ontology_term=KEGG_ENZYME:6.3.2.10
472	1.74348	up	6.24e-11	2.04e-09	UDP-N-acetylmuramoylalanyl-D-glutamate--2%2C6-diaminopimelate ligase (EC 6.3.2.13);Ontology_term=KEGG_ENZYME:6.3.2.13
473	1.8891	up	2.15e-12	8.73e-11	Cell division protein FtsI [Peptidoglycan synthetase] (EC 2.4.1.129);Ontology_term=KEGG_ENZYME:2.4.1.129
474	1.33635	up	6.16e-07	1.15e-05	Cell division protein FtsL
475	1.36695	up	2.27e-07	4.64e-06	16S rRNA (cytosine(1402)-N(4))-methyltransferase (EC 2.1.1.199);Ontology_term=KEGG_ENZYME:2.1.1.199
476	2.07369	up	1.8e-14	9.38e-13	Penicillin-binding protein activator LpoA
477	1.98466	up	8.8e-13	3.73e-11	Predicted endonuclease distantly related to archaeal Holliday junction resolvase
478	1.29882	up	7.57e-07	1.38e-05	DnaA initiator-associating protein DiaA
479	1.41199	up	9.56e-08	2.06e-06	21 kDa hemolysin precursor
480	1.42949	up	1.18e-07	2.52e-06	Arylsulfatase (EC 3.1.6.1);Ontology_term=KEGG_ENZYME:3.1.6.1
481	-1.04672	down	0.00198269	0.0179519	hypothetical protein
482	3.87296	up	8.37e-33	1.93e-30	putative lipoprotein
483	1.12326	up	0.000180234	0.00216775	Putative periplasmic protein
484	-1.10465	down	0.00138374	0.013301	Glycerol dehydrogenase (EC 1.1.1.6);Ontology_term=KEGG_ENZYME:1.1.1.6
485	3.67469	up	7.82e-36	2.36e-33	Probable transcriptional activator for leuABCD operon
486	-1.52651	down	1.03e-05	0.000155964	Sulfate adenylyltransferase subunit 2 (EC 2.7.7.4);Ontology_term=KEGG_ENZYME:2.7.7.4
487	2.96058	up	1.05e-24	1.16e-22	Lipid A biosynthesis lauroyl acyltransferase (EC 2.3.1.241);Ontology_term=KEGG_ENZYME:2.3.1.241
488	1.16721	up	1.04e-05	0.000158131	hypothetical protein
489	1.67343	up	4e-10	1.16e-08	Transcription accessory protein (S1 RNA-binding domain)
490	-2.09564	down	1.18e-13	5.65e-12	Putative ATP-dependent Lon protease
491	3.80437	up	1.85e-36	6.38e-34	UPF0118 membrane protein SMc00793
492	3.82118	up	2.33e-32	4.9e-30	FIG01201038: hypothetical protein
493	3.49254	up	8.14e-30	1.46e-27	putative membrane protein
494	3.57582	up	8.18e-22	6.94e-20	FIG01201571: hypothetical protein
495	4.75766	up	2.03e-50	1.96e-47	DUF2383 domain-containing protein
496	2.97958	up	2.04e-23	2.01e-21	FIG01200706: hypothetical protein
497	3.84864	up	1.97e-38	7.34e-36	Methylglyoxal synthase (EC 4.2.3.3);Ontology_term=KEGG_ENZYME:4.2.3.3
498	3.28905	up	3.31e-26	4.71e-24	Hemerythrin domain protein
499	4.74769	up	5.81e-34	1.56e-31	hypothetical protein
500	4.949	up	8.06e-56	1.95e-52	FIG01201373: hypothetical protein
501	4.77447	up	3.22e-54	5.19e-51	putative hyperosmotically inducible periplasmic protein
502	2.18744	up	4.88e-15	2.74e-13	putative sigma-54 interacting response regulator transcription regulator protein
503	-1.25699	down	2.17e-05	0.000315775	FIG01199602: hypothetical protein

## Sheet: Table S2
Table S2. Differentially expressed genes in two plasmids.
Gene	logFC	pvalue	qvalue	function
pirAB-negative plasmid
ORF1	1.10273	2.56e-05	0.000362543	hypothetical protein
ORF2	1.6298	1.1e-08	2.77e-07	hypothetical protein
ORF3	1.71592	2.12e-10	6.42e-09	Outer membrane protein
ORF4	1.42252	8.69e-08	1.89e-06	hypothetical protein
ORF5	1.4052	1.19e-08	2.95e-07	hypothetical protein
ORF6	1.38346	1.48e-07	3.12e-06	hypothetical protein
ORF7	1.40863	7.42e-09	1.89e-07	hypothetical protein
ORF8	1.44029	5.97e-08	1.34e-06	hypothetical protein
ORF9	1.94224	4.04e-13	1.76e-11	hypothetical protein
ORF45	1.0093	0.000123456	0.00153448	Outer membrane protein A precursor
ORF89	-1.07577	0.00415415	0.032448	Peptidoglycan hydrolase VirBC involved in T-DNA transfer
ORF93	1.38371	1.22e-06	2.17e-05	hypothetical protein
ORF94	1.48018	0.00370554	0.0296628	hypothetical protein
ORF95	1.17187	0.00144237	0.0137823	Conjugative transfer protein TrbI
pirAB-positive plasmid
gene-pVA1078	-1.08079	0.354612	0.998606	conjugal transfer protein TrbB
gene-pVA1079	0.0031911	0.997507	0.998606	conjugal transfer protein
gene-pVA1081	-0.175414	0.839793	0.998606	conjugal transfer protein TrbF
gene-pVA1082	0.00156895	0.998606	0.998606	conjugal transfer protein TrbG
gene-pVA1083	-0.0451715	0.972196	0.998606	TrbH
gene-pVA1084	0.450568	0.601862	0.998606	TrbI
gene-pVA1085	-0.398527	0.647447	0.998606	hypothetical protein
gene-pVA1086	-0.194874	0.816041	0.998606	type II and III secretion system protein
gene-pVA1087	0.412311	0.614605	0.998606	hypothetical protein
gene-pVA1088	0.0760614	0.960708	0.998606	hypothetical protein
gene-pVA1089	-0.528566	0.543001	0.998606	type II secretion protein
gene-pVA1090	-0.333693	0.680615	0.998606	type II secretion protein F
